# Supplementary material for: A NACHT domain-containing protein Ncp is required for appendage-associated unconventional protein secretion in the fungus Penicillium herquei
Source: iScience. 2026 Jun 17;29(7):116464. doi: 10.1016/j.isci.2026.116464 (PMC13311144; doi:10.1016/j.isci.2026.116464)
Supplement: Table S2. Comparison of NACHT domain orthologous groups in 15 Penicillium genomes, related to Figure 3 [file mmc2.xlsx]

## Sheet: Table S2
Table S2 Comparison of NACHT domain orthologous groups in 15 Penicillium genomes.
Orthogroup	Penicillium_brasilianum	Penicillium_brevicompactum	Penicillium_capsulatum	Penicillium_chrysogenum	Penicillium_citrinum	Penicillium_crustosum	Penicillium_digitatum	Penicillium_expansum	Penicillium_griseofulvum	Penicillium_nalgiovense	Penicillium_oxalicum	Penicillium_roqueforti	Penicillium_solitum	Penicillium_verrucosum	Ph506	Total
OG0000078	1	2	1	5	2	2	0	3	1	5	0	1	3	6	1	33
OG0000169	3	3	0	3	1	2	0	2	0	1	2	0	8	1	1	27
OG0000467	0	4	0	2	0	3	0	3	0	1	1	0	3	3	1	21
OG0000551	8	0	0	1	0	3	1	2	0	0	0	1	2	1	1	20
OG0000556	4	3	0	2	1	2	0	1	0	1	1	0	2	2	1	20
OG0000636	6	3	2	1	2	0	0	0	1	0	1	0	2	1	0	19
OG0000645	4	4	0	1	0	3	0	1	1	1	0	0	2	1	1	19
OG0000822	2	2	1	1	0	4	0	1	1	1	0	0	2	3	0	18
OG0000843	2	3	1	1	0	2	1	1	1	0	0	1	3	0	2	18
OG0001291	2	1	1	1	1	1	1	1	1	1	2	1	1	1	1	17
OG0001356	2	1	1	2	0	1	1	1	1	0	1	2	1	1	1	16
OG0001357	0	2	0	1	0	3	0	1	0	0	0	2	2	5	0	16
OG0002295	1	1	1	2	0	1	0	1	0	3	0	2	1	1	1	15
OG0007165	2	1	1	0	2	2	0	2	1	0	0	0	1	0	1	13
OG0007719	1	1	0	0	1	1	0	2	0	1	4	0	0	0	1	12
OG0007820	1	0	1	1	0	1	0	1	1	1	0	0	3	0	2	12
OG0007840	3	1	0	0	1	1	0	1	0	2	0	0	1	1	1	12
OG0008325	2	0	1	1	1	1	0	1	1	1	0	0	1	0	1	11
OG0008472	2	1	0	2	0	1	0	0	1	1	0	0	1	0	1	10
OG0008493	0	1	0	1	0	1	0	0	2	4	0	0	1	0	0	10
OG0008507	1	1	0	1	1	1	0	1	0	0	0	1	1	1	1	10
OG0008594	0	0	0	1	0	0	0	2	1	1	0	2	1	1	1	10
OG0008701	0	1	0	0	0	0	0	1	0	0	0	0	0	0	8	10
OG0009210	0	1	0	1	0	1	0	1	1	1	0	1	1	0	0	8
OG0009211	1	1	0	0	0	0	0	0	1	1	1	1	1	0	1	8
OG0009282	0	0	0	0	0	2	0	0	1	0	0	0	2	0	3	8
OG0009326	0	0	1	0	0	2	0	1	0	0	0	0	2	1	1	8
OG0009342	0	2	1	2	0	1	0	0	0	0	0	0	1	1	0	8
OG0009538	0	0	0	1	0	1	0	1	2	1	0	0	1	1	0	8
OG0009571	0	1	0	0	0	0	0	0	1	1	0	0	0	0	4	7
OG0009607	0	1	0	0	0	2	0	1	0	1	0	0	1	0	1	7
OG0009644	0	0	0	1	0	1	0	2	0	1	0	0	1	0	1	7
OG0009692	0	0	0	0	1	0	0	0	0	0	0	0	0	1	5	7
OG0009693	0	1	0	0	2	0	0	0	0	0	0	0	0	0	4	7
OG0009707	0	1	0	0	0	1	0	0	1	2	0	0	1	0	1	7
OG0009830	1	1	1	0	0	0	0	1	0	0	0	0	0	0	3	7
OG0009881	0	3	2	0	0	0	0	0	1	0	0	1	0	0	0	7
OG0009979	0	1	0	0	0	0	0	0	1	0	0	0	2	0	2	6
OG0010017	0	1	0	0	1	0	0	1	0	0	1	0	1	0	1	6
OG0010018	0	1	1	0	0	0	0	1	0	0	0	0	1	0	2	6
OG0010046	0	0	0	1	0	0	0	0	0	0	5	0	0	0	0	6
OG0010047	1	1	1	0	1	0	0	0	0	0	0	0	0	1	1	6
OG0010083	0	0	0	1	0	1	0	1	0	0	0	0	1	1	1	6
OG0010084	0	0	0	1	0	1	0	1	0	0	0	0	1	0	2	6
OG0010291	3	0	0	0	0	2	0	0	0	0	0	0	0	1	0	6
OG0010457	1	0	0	0	0	1	0	1	0	0	0	0	1	1	0	5
OG0010461	1	0	1	0	0	0	0	0	1	0	0	0	1	0	1	5
OG0010462	0	0	0	1	0	1	0	1	0	1	0	0	1	0	0	5
OG0010499	0	0	0	0	0	0	0	0	0	0	0	0	0	0	5	5
OG0010528	0	1	0	1	0	1	0	0	0	0	0	0	1	0	1	5
OG0010529	0	1	0	1	1	0	0	0	0	1	0	0	0	0	1	5
OG0010606	0	0	0	0	0	1	0	1	0	0	0	0	1	1	1	5
OG0010844	1	0	0	0	0	0	0	0	1	0	0	0	0	0	3	5
OG0011055	0	0	0	0	0	1	0	1	1	1	0	0	0	0	0	4
OG0011059	0	0	0	0	0	1	0	0	0	0	0	0	2	1	0	4
OG0011060	0	0	0	0	0	0	0	0	1	1	0	0	0	0	2	4
OG0011061	0	0	0	0	0	1	0	0	0	0	0	0	2	0	1	4
OG0011062	2	0	0	0	0	0	0	0	0	1	0	0	0	0	1	4
OG0011099	0	0	0	0	1	0	0	0	0	1	0	0	1	0	1	4
OG0011100	1	0	0	0	0	0	0	2	0	0	0	0	0	0	1	4
OG0011130	0	0	0	0	0	1	0	0	0	0	0	0	1	0	2	4
OG0011173	0	0	0	0	0	0	0	1	0	0	0	0	0	0	3	4
OG0011174	0	1	0	0	0	0	0	0	1	1	0	0	0	0	1	4
OG0011230	2	0	0	0	0	0	0	1	0	0	0	0	0	0	1	4
OG0011266	0	0	1	0	0	0	0	0	1	0	0	0	0	0	2	4
OG0011326	0	0	0	0	0	0	0	0	1	0	0	0	2	0	1	4
OG0011581	0	1	0	1	0	0	0	1	0	0	0	0	0	1	0	4
OG0011802	0	0	0	0	0	0	0	0	0	0	0	0	0	0	4	4
OG0011808	0	0	2	0	0	0	0	0	1	0	0	0	0	0	0	3
OG0011809	0	0	1	0	1	0	0	0	0	0	0	0	0	0	1	3
OG0011810	1	1	0	0	0	0	0	0	0	0	0	0	0	0	1	3
OG0011811	0	1	0	0	0	0	0	0	0	0	0	0	1	0	1	3
OG0011813	0	0	0	0	0	1	0	0	0	0	0	0	1	1	0	3
OG0011814	1	1	1	0	0	0	0	0	0	0	0	0	0	0	0	3
OG0011871	0	2	0	0	0	0	0	0	0	0	0	0	0	1	0	3
OG0011963	0	0	0	0	1	0	0	0	2	0	0	0	0	0	0	3
OG0011964	0	0	0	0	0	1	0	0	0	0	0	0	1	1	0	3
OG0011965	0	0	0	0	0	0	0	0	1	0	0	0	0	0	2	3
OG0011966	0	0	0	1	0	0	0	0	0	1	0	0	0	1	0	3
OG0012033	1	0	0	0	0	0	0	1	0	0	0	0	0	0	1	3
OG0012158	0	1	1	0	0	0	0	0	0	0	0	0	0	1	0	3
OG0012181	0	0	0	1	0	0	0	0	0	0	0	0	0	1	1	3
OG0012182	0	1	0	0	1	0	0	0	0	0	0	0	0	0	1	3
OG0012325	0	1	1	0	0	0	0	0	0	0	0	0	0	0	1	3
OG0012865	0	0	0	0	0	0	0	0	0	0	0	0	0	0	3	3
OG0012870	0	0	0	1	0	0	0	0	0	1	0	0	0	0	0	2
OG0012872	0	1	0	0	0	0	0	0	0	0	0	0	0	1	0	2
OG0012873	0	0	0	0	0	1	0	0	0	0	0	0	1	0	0	2
OG0012874	0	2	0	0	0	0	0	0	0	0	0	0	0	0	0	2
OG0012876	0	1	0	0	0	0	0	0	0	0	0	0	0	0	1	2
OG0012877	0	1	0	0	0	0	0	0	0	0	0	0	0	0	1	2
OG0012878	0	0	0	0	0	1	0	0	0	0	0	0	0	0	1	2
OG0012951	0	1	0	0	0	0	0	0	0	0	0	0	0	0	1	2
OG0012953	0	0	0	0	0	1	0	0	0	0	0	0	0	0	1	2
OG0012998	0	1	0	0	0	0	0	0	0	0	0	0	0	0	1	2
OG0012999	0	0	0	0	1	0	0	0	0	0	0	0	0	0	1	2
OG0013000	0	0	0	0	1	0	0	0	0	0	0	0	0	0	1	2
OG0013084	0	1	0	1	0	0	0	0	0	0	0	0	0	0	0	2
OG0013163	0	0	0	0	0	0	0	0	0	0	0	0	1	0	1	2
OG0013218	0	0	0	0	0	0	0	0	1	0	0	0	0	0	1	2
OG0013339	1	0	0	0	0	0	0	0	0	0	0	0	0	0	1	2
OG0013340	0	0	0	0	0	0	0	1	0	0	0	0	1	0	0	2
OG0013341	1	0	0	0	0	0	0	0	1	0	0	0	0	0	0	2
OG0013558	0	1	0	0	0	0	0	0	0	0	0	0	0	0	1	2
OG0013722	1	0	1	0	0	0	0	0	0	0	0	0	0	0	0	2
